# Supplementary material for: Versatile and Selective Biomolecule Pulldown with Combinatorial DNA‐Crosslinked Polymers
Source: Angew Chem Int Ed Engl. 2025 Dec 18;65(5):e17600. doi: 10.1002/anie.202517600 (PMC12851002; doi:10.1002/anie.202517600)
Supplement: Supplementary file 3 — dSupporting Information [file ANIE-65-e17600-s002.zip]

Archive with 3 entries (3 files):
- Supporting_Data_3_RNA-seq_outliers.xlsx
- Supporting_Data_1_DNA_sequences.xlsx
- Supporting_Data_2_Experimental_Data.xlsx
