# Supplementary material for: Versatile and Selective Biomolecule Pulldown with Combinatorial DNA‐Crosslinked Polymers
Source: Angew Chem Int Ed Engl. 2025 Dec 18;65(5):e17600. doi: 10.1002/anie.202517600 (PMC12851002; doi:10.1002/anie.202517600)
Supplement: Supplementary file 3 — dSupporting Information [file ANIE-65-e17600-s002.zip › Supporting_Data_2_Experimental_Data.xlsx]

## Sheet: Figure_2B
Replicate #1	Pre-centrifugation	Pre-centrifugation blanked	Pre-centrifugation normalized	Post-Centrifugation	Post-centrifugation blanked	Post-centrifugation adjusted	Post-centrifugation normalized	% depleted	Adjustment factor
LASSO	42460	42410	1.34302	7716	7624	7956.07	0.25195	81.2401	1.04356
LASSO –CS	35998	35948	1.13839	33165	33073	34513.5	1.09296	3.99042
LASSO –CCL	41633	41583	1.31683	40672	40580	42347.5	1.34104	-1.83848
DNA only (positive control)	31628	31578	1	30352	30260	31578	1
Polymer only (blank)	50	0	0	92	0	0	0
Replicate #2	Pre-centrifugation	Pre-centrifugation blanked	Pre-centrifugation normalized	Post-Centrifugation	Post-centrifugation blanked	Post-centrifugation adjusted	Post-centrifugation normalized	% depleted	Adjustment factor
LASSO	44304	44246	1.22362	7032	6938	8279.53	0.228969	81.2875	1.19336
LASSO –CS	37065	37007	1.02342	32452	32358	38614.7	1.06789	-4.34443
LASSO –CCL	41011	40953	1.13255	40626	40532	48369.3	1.33765	-18.1092
DNA only (positive control)	36218	36160	1	30395	30301	36160	1
Polymer only (blank)	58	0	0	94	0	0	0
Replicate #3	Pre-centrifugation	Pre-centrifugation blanked	Pre-centrifugation normalized	Post-Centrifugation	Post-centrifugation blanked	Post-centrifugation adjusted	Post-centrifugation normalized	% depleted	Adjustment factor
LASSO	45190	45130	1.43781	7762	7715	8504.25	0.270939	81.1561	1.1023
LASSO –CS	37471	37411	1.19189	31053	31006	34177.9	1.08888	8.64205
LASSO –CCL	40445	40385	1.28664	39229	39182	43190.3	1.37601	-6.94646
DNA only (positive control)	31448	31388	1	28522	28475	31388	1
Polymer only (blank)	60	0	0	47	0	0	0
	Average depletion %	Std. Dev
LASSO	81.2279	0.0665397
LASSO –CS	2.76268	6.57972
LASSO –CCL	-8.96472	8.32101
Adjustment factor = Pre-centrifugation blanked DNA only / Post-centrifugation blanked DNA; accounts for changes in fluorescence due to centrifugation

## Sheet: Figure_2C+Supp_Figure_10
Replicate #1					% remaining in supernatant (normalized to RNA only)
Sample	Cq	Starting Quantity (nM)			LASSO	LASSO –CS
LASSO	21.08	2.51508		#1	7.85964	96.9533
LASSO –CS	17.13	31.0251		#2	9.03569	108.078
RNA only	17	33.6996		#3	6.17206	93.9184
Polymer only	N/A	N/A
					% depletion
Replicate #2					LASSO	LASSO –CS
Sample	Cq	Starting Quantity (nM)		#1	92.1404	3.04667
LASSO	21.34	2.89142		#2	90.9643	-8.0784
LASSO –CS	17.46	34.5851		#3	93.8279	6.08162
RNA only	17.44	35.0303
Polymer only	N/A	N/A			Average % depletion
					LASSO	LASSO –CS
Replicate #3					92.3109	0.349964
Sample	Cq	Starting Quantity (nM)
LASSO	21.56	1.97506			Std. Dev.
LASSO –CS	17.28	30.0539			LASSO	LASSO –CS
RNA only	17.08	34.131			1.43941	7.45525
Polymer only	N/A	N/A

## Sheet: Figure_3A+Supp_Figure_16A
Figure 3A	rRNA reads	Non-rRNA reads	total reads	% rRNA	Average % rRNA	Std. Dev.	% rRNA Normalized to total RNA	% depletion Normalized to total RNA	Average % of normalized rrna	Average % of normalized non-rrna
Undepleted_1	8073666	2327883	10401549	77.6198	75.969	1.43392	1.28833
Undepleted_2	3558975	1170315	4729290	75.2539			1.32883
Undepleted_3	3890763	1294622	5185385	75.0333			1.33274
LASSO_w/o_CSL_1	7996165	2587222	10583387	75.5539	75.3715	0.162726	97.3384	2.66158	99.2343	0.765707
LASSO_w/o_CSL_2	3675450	1209433	4884883	75.2413			99.9833	0.0167243
LASSO_w/o_CSL_3	5098492	1670682	6769174	75.3193			100.381	-0.381179
LASSO_1	454093	10566251	11020344	4.1205	10.6774	5.68178	5.30856	94.6914	14.1508	85.8492
LASSO_2	798921	4847182	5646103	14.15			18.803	81.197
LASSO_3	695806	4360256	5056062	13.7618			18.341	81.659
riboPOOLs_1	249799	11576340	11826139	2.11226	2.29607	0.259938	2.72129	97.2787	2.07252	97.9275
riboPOOLs_2	134327	5282368	5416695	2.47987			3.29534	96.7047
NEBNext_1	15284	9785013	9800297	0.155954	0.083313	0.0629445	0.200921	99.7991	0.287175	99.7128
NEBNext_2	2604	5301305	5303909	0.0490959			0.0652403	99.9348
NEBNext_3	2318	5161573	5163891	0.0448886			0.595365	99.4046
NEBNext_expired	18712056	9609948	28322004	66.069
Supporting Figure 16A	rRNA reads	Non-rRNA reads	total reads	% rRNA	Average % rRNA	Std. Dev.
Undepleted_4	46583072	14815952	61399024	75.8694	76.0029	0.411407
Undepleted_5	10316939	3316327	13633266	75.6747
Undepleted_6	4586294	1411651	5997945	76.4644
ribodetector -t 6 -l 100 -m 10 -e rrna --chunk_size 256

## Sheet: Figure_3B+Supp_Figure_16B
	TPM > 1 (x10^3)	Fold enrichment	Average	Std. dev
Undepleted_1	6.788
Undepleted_2	7.778
Undepleted_3	7.928
Undepleted_4	6.323
Undepleted_5	6.639
Undepleted_6	6.635
LASSO_w/o_CSL_1	6.246	-0.542	-0.541	0.427501
LASSO_w/o_CSL_2	7.665	-0.113
LASSO_w/o_CSL_3	6.96	-0.968
LASSO_1	32.512	4.78963	4.26016	0.466398
LASSO_2	30.413	3.91013
LASSO_3	32.352	4.08073
riboPOOLs_1	31.766	4.67973	4.42703	0.357365
riboPOOLs_2	32.468	4.17434
NEBNext_1	37.226	5.48409	5.32901	0.136526
NEBNext_2	41.037	5.27603
NEBNext_3	41.439	5.22692
NEBNext_expired	13.451	1.98159

## Sheet: Figure_3C+Supp_Figure_12
biotype	LASSO_1	LASSO_2	LASSO_3	LASSO_w/o_CSL_1	LASSO_w/o_CSL_2	LASSO_w/o_CSL_3	NEBNext_1	NEBNext_2	NEBNext_3	riboPOOLs_1	riboPOOLs_2	Undepleted_1	Undepleted_2	Undepleted_3
IG_C_gene	0	0	0	0	0	0	0	0	0	0	0	0	0	0
IG_C_pseudogene	0.206357	0	0	0	0	0	0.0869873	0.544117	0.189181	0.128254	0.279521	0	0	0
IG_D_gene	0	0	0	0	0	0	0	0	0	0	0	0	0	0
IG_J_gene	0	0	0	0	0	0	0	0	0	0	0	0	0	0
IG_J_pseudogene	0	0	0	0	0	0	0	0	0	0	0	0	0	0
IG_V_gene	1.50135	2.70828	1.55375	0	0	0	2.16477	0.0228452	2.57786	2.99203	2.33222	0	0	1.46885
IG_V_pseudogene	0	5.06525	1.59034	0	0	0	2.82236	1.9852	2.01747	5.96031	1.68414	0	0	0
IG_pseudogene	0	0	0	0	0	0	0	0	0	0	0	0	0	0
Mt_rRNA	1222.5	3277.17	3605.2	22721.3	23347.1	22516.4	10.0497	2.26022	1.23797	253.314	284.455	27995.1	22436.4	23271.8
Mt_tRNA	50.8859	112.878	41.2148	5.51511	15.5716	24.5325	70.108	85.3449	84.097	0	27.7368	6.7178	0	0
TEC	387.268	312.472	367.016	45.0982	47.9693	54.9677	434.858	510.808	503.021	252.858	210.871	44.0766	76.2279	46.3848
TR_C_gene	0	0	0	0	0	0	0	0	0	0.12547	0	0	0	0
TR_D_gene	0	0	0	0	0	0	0	0	0	0	0	0	0	0
TR_J_gene	0	0	0	0	0	0	0	0	0	0	0	0	0	0
TR_J_pseudogene	0	0	0	0	0	0	0	0	0	0	0	0	0	0
TR_V_gene	0.0468891	0	1.00638	0	0	0	0	0.124297	0	0	1.04162	0.940951	2.09342	0
TR_V_pseudogene	4.38009	1.28802	1.65011	0	0	0	2.49929	7.37331	0	0.707142	0	0	0	0
artifact	71.738	63.3123	63.5394	9.80433	9.71554	9.31581	104.919	122.64	132.276	105.645	106.546	9.53037	13.0079	13.1637
lncRNA	17315.9	14252	15537.9	3297.47	3044.81	3049.37	15363.2	16489.3	16756.5	14169.3	13502.8	3191.22	3181.7	3294.06
miRNA	42649	27629.9	26669.6	26747.5	23289.8	22418.8	2338.07	2990.28	2751.55	23789.7	23040.1	21359.4	22046.9	23430
misc_RNA	371715	344865	350869	36377	38736.5	37878.7	489614	427105	405653	411927	415254	35526.4	39181.7	43388.9
processed_pseudogene	1752.12	1711.21	1762.04	243.307	159.14	268.022	2218.39	2397.81	2436.94	1975.09	2121.83	295.808	171.469	181.397
protein_coding	251614	223453	239679	32323	34517	32600.6	304724	346933	352621	348950	343286	36072.3	34532.3	35903
pseudogene	0	0	0	0.451258	0	0	0	0.134807	0	0	0	0	0	0
rRNA	48056.8	132798	124616	849838	848412	851073	870.896	379.155	312.857	12980.3	15685.4	843724	849761	842641
rRNA_pseudogene	85.0447	109.446	115.533	15.38	111.84	111.965	40.598	50.8421	31.692	38.9499	27.679	13.9203	0	20.5048
ribozyme	86486.6	75332.4	78915.2	10115.1	9646.65	9632.76	65386.5	85864.7	94442.2	70829.9	64842.4	10139.6	10141.8	10813
sRNA	3.74238	0	0	0	0	0	6.99213	8.64197	20.2161	3.10123	10.6744	0	0	0
scRNA	431.118	307.859	265.692	42.8672	41.8828	54.4669	578.675	374.392	445.7	233.714	209.177	50.93	30.8328	36.7798
scaRNA	2791.72	2778.35	2466.03	240.383	320.38	372.884	2417.32	2270.02	2001.84	3525.78	3810.96	307.08	325.079	242.141
snRNA	152071	147242	133961	15556.9	15680.1	17243.2	102505	102631	109258	103225	108426	18871.3	16025.4	14431.4
snoRNA	22422.5	24789.7	20173.9	2249.79	2454.51	2572.47	12054.4	10400	10978.6	6989.59	8218.89	2221.5	1917.8	2174.19
transcribed_processed_pseudogene	216.269	258.581	242.607	34.3047	36.2715	47.305	441.332	491.613	638.24	344.133	476.127	37.0392	41.9798	22.2153
transcribed_unitary_pseudogene	3.32161	3.3084	4.31214	4.37254	2.93004	0.658325	4.05731	22.4326	32.5819	4.46042	17.4267	0.928972	0.283708	1.16133
transcribed_unprocessed_pseudogene	169.723	149.479	151.826	34.4346	22.7195	19.1011	144.177	234.547	211.012	173.485	162.692	29.8584	28.2493	35.5603
translated_processed_pseudogene	0	0	0	0	0	0	0	0	0	0	0	0	0	0
unitary_pseudogene	0.543636	0.386519	1.02465	0.303659	0	0.262677	0.940192	0.726203	0.573518	0.549463	0.021549	0.209633	0.0954996	0.511632
unprocessed_pseudogene	327.887	319.809	275.696	40.2619	55.1061	38.1839	595.227	538.748	612.94	180.041	217.945	56.1616	42.6764	51.3108
vault_RNA	150.292	224.998	211.147	56.5703	48.3633	12.4386	69.1752	85.5921	69.6302	37.8133	55.2935	45.3868	43.3224	0
total	1e+06	1e+06	1e+06	999999	1e+06	1e+06	1e+06	999999	1e+06	1e+06	1e+06	1e+06	1e+06	1e+06
grouped w/ rRNA
protein_coding	251614	223453	239679	32323	34517	32600.6	304724	346933	352621	348950	343286	36072.3	34532.3	35903
miRNA	42649	27629.9	26669.6	26747.5	23289.8	22418.8	2338.07	2990.28	2751.55	23789.7	23040.1	21359.4	22046.9	23430
misc_RNA	371715	344865	350869	36377	38736.5	37878.7	489614	427105	405653	411927	415254	35526.4	39181.7	43388.9
ribozyme	86486.6	75332.4	78915.2	10115.1	9646.65	9632.76	65386.5	85864.7	94442.2	70829.9	64842.4	10139.6	10141.8	10813
rRNA	48141.9	132907	124731	849854	848524	851185	911.494	429.997	344.549	13019.3	15713	843738	849761	842662
Mt rRNA	1222.5	3277.17	3605.2	22721.3	23347.1	22516.4	10.0497	2.26022	1.23797	253.314	284.455	27995.1	22436.4	23271.8
other	198172	192535	175531	21861.8	21939.4	23767.2	137016	136674	144187	131231	137580	25168.7	21900.2	20531.7
total	1e+06	1e+06	1e+06	999999	1e+06	1e+06	1e+06	999999	1e+06	1e+06	1e+06	1e+06	1e+06	1e+06
grouped w/o rRNA
protein_coding	251614	223453	239679	32323	34517	32600.6	304724	346933	352621	348950	343286	36072.3	34532.3	35903
miRNA	42649	27629.9	26669.6	26747.5	23289.8	22418.8	2338.07	2990.28	2751.55	23789.7	23040.1	21359.4	22046.9	23430
misc_RNA	371715	344865	350869	36377	38736.5	37878.7	489614	427105	405653	411927	415254	35526.4	39181.7	43388.9
ribozyme	86486.6	75332.4	78915.2	10115.1	9646.65	9632.76	65386.5	85864.7	94442.2	70829.9	64842.4	10139.6	10141.8	10813
other	198172	192535	175531	21861.8	21939.4	23767.2	137016	136674	144187	131231	137580	25168.7	21900.2	20531.7
total	950637	863816	871663	127424	128129	126298	999079	999567	999654	986727	984003	128266	127803	134066
percentages w/ rRNA
protein_coding	25.1613	22.3453	23.9679	3.2323	3.4517	3.26006	30.4724	34.6933	35.2621	34.895	34.3286	3.60723	3.45323	3.5903
miRNA	4.26489	2.76299	2.66696	2.67475	2.32898	2.24188	0.233806	0.299028	0.275155	2.37897	2.30401	2.13594	2.20469	2.343
misc_RNA	37.1715	34.4865	35.0869	3.63771	3.87365	3.78787	48.9614	42.7106	40.5653	41.1927	41.5254	3.55264	3.91817	4.33889
ribozyme	8.64865	7.53324	7.89152	1.01151	0.964665	0.963276	6.53865	8.58648	9.44422	7.08299	6.48424	1.01396	1.01418	1.0813
rRNA	4.81418	13.2907	12.4731	84.9854	84.8524	85.1185	0.0911494	0.0429998	0.0344549	1.30193	1.5713	84.3739	84.9761	84.2662
Mt rRNA	0.12225	0.327717	0.36052	2.27213	2.33471	2.25164	0.00100497	0.000226023	0.000123797	0.0253314	0.0284455	2.79951	2.24364	2.32718
other	19.8172	19.2535	17.5531	2.18619	2.19394	2.37672	13.7016	13.6674	14.4187	13.1231	13.758	2.51687	2.19002	2.05317
percentages w/o rRNA
protein_coding	26.4679	25.8681	27.4967	25.3664	26.9392	25.8125	30.5005	34.7083	35.2743	35.3644	34.8867	28.1229	27.02	26.78
miRNA	4.48636	3.19859	3.05962	20.9909	18.1768	17.7507	0.234022	0.299157	0.27525	2.41097	2.34147	16.6524	17.2507	17.4764
misc_RNA	39.1017	39.9235	40.2528	28.5479	30.2324	29.9915	49.0066	42.729	40.5793	41.7468	42.2005	27.6974	30.6579	32.3637
ribozyme	9.09776	8.72089	9.05341	7.9381	7.52884	7.62701	6.54468	8.59019	9.44749	7.17826	6.58966	7.90511	7.93552	8.06536
other	20.8463	22.2889	20.1375	17.1567	17.1229	18.8183	13.7142	13.6733	14.4237	13.2996	13.9817	19.6222	17.1359	15.3146
averages w/o rRNA	LASSO	LASSO_w/o_CSL	NEBNext	riboPOOLs	TotalRNA
protein_coding	26.6109	26.0393	33.4944	35.1255	27.3076
miRNA	3.58152	18.9728	0.269476	2.37622	17.1265
misc_RNA	39.7593	29.5906	44.105	41.9737	30.2396
ribozyme	8.95735	7.69798	8.19412	6.88396	7.96866
other	21.0909	17.6993	13.9371	13.6406	17.3576
std dev w/o rRNA	LASSO	LASSO_w/o_CSL	NEBNext	riboPOOLs	TotalRNA
protein_coding	0.823664	0.810553	2.60816	0.337767	0.716207
miRNA	0.786686	1.76066	0.0329491	0.0491421	0.425812
misc_RNA	0.59282	0.910979	4.37887	0.320802	2.36111
ribozyme	0.20598	0.213663	1.49139	0.416209	0.0851142
other	1.09637	0.969255	0.421915	0.482315	2.16234

## Sheet: Figure_3E-F
Volcano Plots		p < 0.05 & Fold-change > 1	p < 0.001 & Fold-change > 3
EXCLUDING rRNA	Not significant	Significant	Extreme	Total outliers	Total datapoints	% significant	% extreme
w/o CSL	30787	3	0	3	30790	0.00974342	0
LASSO	30624	155	11	166	30790	0.539136	0.0357259
NEBNext	30601	154	35	189	30790	0.613836	0.113673
RiboPOOLs	29591	1117	82	1199	30790	3.89412	0.26632

## Sheet: Figure_4C
Replicate #1	nM		Replicate #1	% depletion			Average	Std. Dev.
LASSO	0.10807		LASSO	89.6636		LASSO	90.0973	0.503206
LASSO –CSL	0.99347		LASSO –CSL	4.97929		LASSO –CSL	2.88603	2.80821
Release	1.04823					Release	98.216	1.16628
Thrombin only	1.04553		Replicate #1	% release
Release control	1.08153		Release	96.9208
Replicate #2			Replicate #2	% depletion
LASSO	0.10503		LASSO	89.9793
LASSO –CSL	1.05133		LASSO –CSL	-0.305306
Release	1.08993
Thrombin only	1.04813		Replicate #2	% release
Release control	1.10603		Release	98.5443
Replicate #3			Replicate #3	% depletion
LASSO	0.10428		LASSO	90.6491
LASSO –CSL	1.07003		LASSO –CSL	3.9841
Release	1.05633
Thrombin only	1.11443		Replicate #3	% release
Release control	1.06503		Release	99.1831

## Sheet: Supp_Figure_5
Replicate #1	Pre-centrifugation	Pre-centrifugation blanked	Pre-centrifugation normalized	Post-Centrifugation	Post-centrifugation blanked	Post-centrifugation adjusted	Post-centrifugation normalized	% depleted	Adjustment factor
CCL-1	30657	30394	0.926392	16017	15789	16256.5	0.495062	46.5603	1.02961
CCL-4	32340	32077	0.977689	10488	10260	10563.8	0.321701	67.0958
CCL-16	35073	34810	1.06099	5654	5426	5586.65	0.170131	83.9648
CCL-64	35610	35347	1.07736	3629	3401	3501.69	0.106638	90.1019
CCL-256	35798	35535	1.08309	4551	4323	4450.99	0.135547	87.4851
-CCL	33806	33543	1.02237	35426	35198	36240.1	1.10363	-7.94778
DNA only (positive control)	33072	32809	1	32121	31893	32837.2	1
Polymer only (blank)	263	0	0	228	0	0	0
Replicate #2	Pre-centrifugation	Pre-centrifugation blanked	Pre-centrifugation normalized	Post-Centrifugation	Post-centrifugation blanked	Post-centrifugation adjusted	Post-centrifugation normalized	% depleted	Adjustment factor
CCL-1	30675	30450	1.02398	16517	16324	16869	0.566786	44.6486	1.03339
CCL-4	33707	33482	1.12594	10466	10273	10616	0.356689	68.3207
CCL-16	37351	37126	1.24848	6644	6451	6666.37	0.223985	82.0593
CCL-64	36194	35969	1.20957	4418	4225	4366.06	0.146696	87.872
CCL-256	37440	37215	1.25147	4580	4387	4533.47	0.152321	87.8286
-CCL	35209	34984	1.17645	32263	32070	33140.7	1.1135	5.35033
DNA only (positive control)	29962	29737	1	28994	28801	29762.6	1
Polymer only (blank)	225	0	0	193	0	0	0
Replicate #3	Pre-centrifugation	Pre-centrifugation blanked	Pre-centrifugation normalized	Post-Centrifugation	Post-centrifugation blanked	Post-centrifugation adjusted	Post-centrifugation normalized	% depleted	Adjustment factor
CCL-1	31690	31563	1.38047	17188	17051	15348.6	0.671194	51.3792	0.900161
CCL-4	32413	32286	1.41209	11052	10915	9825.25	0.429657	69.573
CCL-16	34489	34362	1.50289	6541	6404	5764.63	0.252086	83.2265
CCL-64	33849	33722	1.4749	3930	3793	3414.31	0.149307	89.8768
CCL-256	35835	35708	1.56176	4751	4614	4153.34	0.181625	88.3705
-CCL	29323	29196	1.27694	32909	32772	29500.1	1.29003	-1.0252
DNA only (positive control)	22991	22864	1	25541	25404	22867.7	1
Polymer only (blank)	127	0	0	137	0	0	0
	Average depletion %	Std. Dev
CCL-1	47.5294	3.46841
CCL-4	68.3298	1.2386
CCL-16	83.0836	0.96076
CCL-64	89.2836	1.22759
CCL-256	87.8947	0.446359
-CCL	-1.20755	6.65093
Adjustment factor = Pre-centrifugation blanked DNA only / Post-centrifugation blanked DNA; accounts for changes in fluorescence due to centrifugation

## Sheet: Supp_Figure_19
Replicate #1	Pre-centrifugation	Pre-centrifugation blanked	Pre-centrifugation normalized	Post-Centrifugation	Post-centrifugation blanked	Post-centrifugation adjusted	Post-centrifugation normalized	% depleted	Adjustment factor
LASSO	41420	41287	1.20747	5422	5277	5353.09	0.156555	87.0345	1.01442
LASSO –CS	31715	31582	0.923639	30781	30636	31077.7	0.908891	1.59673
LASSO –CCL	42195	42062	1.23013	40716	40571	41156	1.20364	2.15404
DNA only (positive control)	34326	34193	1	33852	33707	34193	1
Polymer only (blank)	133	0	0	145	0	0	0
Replicate #2	Pre-centrifugation	Pre-centrifugation blanked	Pre-centrifugation normalized	Post-Centrifugation	Post-centrifugation blanked	Post-centrifugation adjusted	Post-centrifugation normalized	% depleted	Adjustment factor
LASSO	45346	45166	1.45692	5422	5287	5237.83	0.168957	88.4031	0.9907
LASSO –CS	30722	30542	0.985194	30463	30328	30046	0.969193	1.62411
LASSO –CCL	41460	41280	1.33157	40142	40007	39635	1.27851	3.98509
DNA only (positive control)	31181	31001	1	31427	31292	31001	1
Polymer only (blank)	180	0	0	135	0	0	0
Replicate #3	Pre-centrifugation	Pre-centrifugation blanked	Pre-centrifugation normalized	Post-Centrifugation	Post-centrifugation blanked	Post-centrifugation adjusted	Post-centrifugation normalized	% depleted	Adjustment factor
LASSO	38120	38004	1.22463	7625	7522	6931.86	0.22337	81.7602	0.921544
LASSO –CS	31871	31755	1.02327	32385	32282	29749.3	0.958634	6.31621
LASSO –CCL	35878	35762	1.15239	35448	35345	32572	1.04959	8.92014
DNA only (positive control)	31149	31033	1	33778	33675	31033	1
Polymer only (blank)	116	0	0	103	0	0	0
	Average depletion %	Std. Dev
LASSO	85.7326	3.50761
LASSO –CS	3.17901	2.71692
LASSO –CCL	5.01976	3.49971
Adjustment factor = Pre-centrifugation blanked DNA only / Post-centrifugation blanked DNA; accounts for changes in fluorescence due to centrifugation
